# Supplementary material for: A Cellulose/Laponite Interpenetrated Polymer Network (IPN) Hydrogel: Controllable Double-Network Structure with High Modulus
Source: Polymers (Basel). 2018 Jun 8;10(6):634. doi: 10.3390/polym10060634 (PMC6403786; doi:10.3390/polym10060634)
Supplement: Supplementary file 1 [file polymers-10-00634-s001.zip]

Archive with 17 entries (16 files):
- 02 XLS.avi
- __MACOSX/
- __MACOSX/._02 XLS.avi
- 04 HPMC.avi
- __MACOSX/._04 HPMC.avi
- 01 Saline.avi
- __MACOSX/._01 Saline.avi
- 05 HPMC_XLS s.avi
- __MACOSX/._05 HPMC_XLS s.avi
- 03 XLS_saline.avi
- __MACOSX/._03 XLS_saline.avi
- 07 Si-HPMC.avi
- __MACOSX/._07 Si-HPMC.avi
- 08 Si-HPMC_XLS.avi
- __MACOSX/._08 Si-HPMC_XLS.avi
- 06 HPMC_XLS f.avi
- __MACOSX/._06 HPMC_XLS f.avi
